# Supplementary material for: Association between equine asthma and fungal elements in the tracheal wash: An environment-matched case-control study
Source: PLoS One. 2024 Sep 6;19(9):e0309835. doi: 10.1371/journal.pone.0309835 (PMC11379288; doi:10.1371/journal.pone.0309835)
Supplement: S2 Table — (XLSX) [file pone.0309835.s002.xlsx]

## Sheet: Results
fungi_study	barn	control_case	study_ID	pair_ID	exam_date	breed	sex	DOB	age	HOARSI	weight	resp_fr	n_disch	abdo_lift	n_flare	trach_sound	bronch_tones	crackles	wheezes	cough	clin_score	trach_muc	feeding_type	bedding_type	haynet	BAL_mac	BAL_lym	BAL_neu	BAL_mast	BAL_eos	tw_cell	tw_muc	tw_deb	tw_cursch	tw_epithel	tw_neutro	tw_eos	tw_lym	tw_mast	tw_mac	tw_mgc3	tw_mgc10	tw_fungi	tw_icfungi	tw_br_sp	tw_fungi_desc	tw_bact	tw_icbact
1	1	1	A01	A02	2020-05-05	AQH	2	2005-01-01	15.3444	1	540	1	1	1	1	0	0	0	0	0	4	2	2	3	NA	42.5	54.5	2	1	0	2	2	2	1	0	0	0	0	0	2	1	1	0	0	0	-	0	0
1	1	2	A02	A01	2020-05-05	AQH	2	2012-01-01	8.34444	4	463	1	0	1	1	1	0	0	2	0	6	2	2	3	NA	32.25	53	11.5	3	0.25	3	3	1	1	3	1	0	0	0	1	0	0	0	0	0	-	0	0
1	2	2	A03	A04	2020-05-05	AQH	1	2007-01-01	13.3444	4	497	1	1	1	1	0	0	0	0	0	4	4	1	1	1	37.75	21	35.75	5.25	0.25	3	2	2	1	0	3	0	0	0	2	2	0	1	1	0	ic spores	0	0
1	2	1	A04	A03	2020-05-05	Freiberger	2	1997-03-11	23.15	1	608	0	0	0	0	0	0	0	0	0	0	1	1	1	1	40.25	50	8.75	0.5	0.5	2	1	1	1	2	0	0	0	0	0	1	0	0	0	0	-	0	0
0	3	1	A05	A06	2020-05-06	Minishetty	2	2011-01-01	9.34722	1	102	0	0	0	0	0	0	0	0	0	0	2	1	2	2	31.75	62	2.25	3.5	0.5	NA	NA	NA	NA	NA	NA	NA	NA	NA	NA	NA	NA	NA	NA	NA	NA	NA	NA
0	3	2	A06	A05	2020-05-06	Haflinger	1	2006-01-01	14.3472	4	422	0	0	1	0	0	0	0	0	0	1	1	1	1	2	49.25	50	0.25	0.5	0	2	2	2	0	2	0	0	1	0	3	2	NA	0	0	0	-	0	0
1	4	2	A07	A08	2020-05-07	Shetland	1	1995-01-01	25.35	4	223	1	0	1	1	0	2	0	0	0	5	1	1	1	NA	19	73	3	2	3	1	0	2	0	1	0	0	0	0	0	0	0	0	0	0	-	0	0
1	4	1	A08	A07	2020-05-07	TF crossbreed	2	2004-01-01	16.35	2	540	0	1	0	0	0	0	0	0	0	1	1	1	1	NA	18	68	11.25	0.5	0	2	2	1	2	0	0	0	0	0	3	1	1	1	1	0	ic spore + Asp.-like hyphae	0	0
1	5	2	A09	A13	2020-05-07	Icelandic	1	1996-05-14	23.9806	4	372	2	1	1	1	0	2	0	0	0	7	3	4	1	NA	13	58.5	27.5	0.75	0.25	3	3	2	3	1	3	1	0	0	3	2	1	0	0	0	-	0	0
1	5	2	A10	A13	2020-05-07	Icelandic	1	2010-06-26	9.86389	4	389	4	1	0	0	0	0	0	0	0	5	2	4	1	NA	58	40.25	1.75	0.25	0	2	2	2	1	2	0	0	0	0	1	0	0	0	0	0	-	0	0
1	6	2	A11	A12	2020-05-08	TF	2	2014-03-11	6.15833	2	524	2	0	0	0	0	0	0	0	0	2	2	1	1	1	38.75	41	17.5	1.5	1.25	3	3	2	2	1	3	1	0	0	2	1	1	0	0	0	-	0	0
1	6	1	A12	A11	2020-05-08	AQH x PSAr	2	2001-05-05	19.0083	1	402	1	0	0	0	0	0	0	0	0	1	2	1	1	1	12.5	66.75	19.5	1.25	0.25	3	3	2	1	0	3	0	0	0	3	2	1	2	0	0	Asp.-like hyphae + Alt.-like hyphae	0	0
1	5	1	A13	A09; A10; A14	2020-05-08	Icelandic	2	2000-06-02	19.9333	1	399	1	1	0	0	0	0	0	0	0	2	3	6	7	1	16.75	66.25	13.25	4	0	2	2	3	0	3	2	0	0	0	2	0	0	0	0	0	-	0	0
1	5	2	A14	A13	2020-05-08	Icelandic	2	2000-06-13	19.9028	4	400	2	1	1	1	0	2	0	0	0	7	4	6	7	1	4.25	57.25	38	0.5	0	3	3	2	1	0	3	0	0	0	3	2	1	1	0	0	Asp.-like hyphae + Alt.-like hyphae	0	0
0	7	2	A15	A16	2020-05-12	PSAr	2	2010-04-09	10.0917	3	408	4	0	1	1	0	0	0	0	0	6	3	4	8	1	19.25	54.25	26	0.5	0	2	2	1	0	1	2	0	0	0	2	1	NA	1	0	0	Asp.-like hyphae	0	0
0	7	1	A16	A15	2020-05-12	Shetland	2	2009-06-05	10.9361	1	224	0	0	0	0	0	0	0	0	0	0	0	1	1	1	33	61.5	4.75	0.75	0.25	0	0	2	0	0	0	0	0	0	0	0	NA	0	0	0	-	0	0
0	8	1	A17	A18	2020-05-12	AQH	1	2004-04-01	16.1139	1	524	0	1	0	0	0	0	0	0	0	1	0	1	1	NA	16	74.75	6	3.75	0	0	0	3	0	0	0	0	0	0	0	0	NA	0	0	0	-	0	0
0	8	2	A18	A17	2020-05-12	AQH	2	1994-05-22	25.9722	4	594	0	1	0	0	0	0	0	0	0	1	3	1	1	NA	10	56	34	0.25	0	3	2	2	1	0	3	0	0	0	3	1	NA	0	0	0	-	0	0
1	9	2	A19	A20	2020-05-14	Lusitano	3	2007-01-01	13.3694	4	517	0	1	1	0	0	0	0	0	0	2	2	1	1	NA	37.75	42.75	17.75	1.5	0.25	3	3	3	1	0	3	0	0	0	3	1	0	1	0	0	Asp.-like hyphae	0	0
1	9	1	A20	A19	2020-05-14	Lusitano	3	2008-04-01	12.1194	2	720	0	3	0	0	0	0	0	0	0	3	2	1	1	NA	62.75	29.5	7	0.5	0	2	1	3	0	3	2	0	0	0	2	0	0	0	0	0	-	0	0
1	10	1	A21	A22	2020-05-14	Swiss WB	1	2000-05-24	19.9722	1	541	0	1	0	0	0	0	0	0	0	1	1	1	1	2	34.25	55	8.5	1.5	0.75	2	2	3	2	1	0	0	0	0	3	0	0	1	1	0	Asp.-like hyphae + ic spores	0	0
1	10	2	A22	A21	2020-05-14	NA	1	2001-05-21	18.9806	4	371	0	1	1	0	0	0	0	0	0	2	4	1	1	2	23.25	53	21.75	2	0	3	3	3	3	2	3	0	0	0	3	1	0	0	0	0	-	0	0
1	11	2	A23	A24	2020-05-15	PFS	2	2008-01-01	12.3722	4	420	3	1	1	1	1	2	0	0	2	11	4	5	4	2	13.75	76.25	8	2	0	3	3	2	2	3	3	2	0	0	2	1	0	2	0	1	Asp.-like hyphae	0	0
1	11	1	A24	A23	2020-05-15	Swiss WB	1	2009-06-11	10.9278	1	520	0	0	0	0	0	0	0	0	0	0	1	1	1	2	34.5	60.25	3	2	0.5	2	2	3	3	1	0	0	0	0	2	1	0	0	0	0	-	0	0
1	12	1	A25	A26	2020-05-15	Minishetty	2	2015-05-26	4.96944	1	125	0	1	0	0	0	0	0	0	0	1	0	1	1	2	43	27.5	22	5	0	2	1	3	0	3	0	0	0	0	1	0	0	1	0	0	Asp.-like hyphae	0	0
1	12	2	A26	A25	2020-05-15	Pinto	1	2003-04-04	17.1139	4	582	0	1	1	0	0	0	0	0	0	2	4	1	1	2	18.25	24.25	54.75	2.75	0.25	3	3	3	2	1	3	0	0	0	2	2	1	2	0	0	Asp.-like hyphae + Alt.-like hyphae	0	0
1	13	2	A27	A28	2020-05-19	Bayer	1	2009-03-25	11.15	2	660	2	0	1	0	1	0	0	0	0	4	3	5	1	2	58	31.5	6.75	3.75	0	2	3	2	1	0	0	0	0	0	3	2	1	1	1	0	Asp.-like hyphae + ic spores + ic Asp.-like hyphae	0	0
1	13	1	A28	A27	2020-05-19	Freiberger	1	2012-05-15	8.01111	3	515	0	0	0	0	0	0	0	0	0	0	0	1	5	2	56.75	34.5	5.75	3	0	2	2	3	1	0	1	0	0	0	2	1	1	1	0	0	Asp.-like hyphae	0	0
1	14	1	A29	A30	2020-05-20	Swiss WB	2	1997-01-01	23.3861	1	566	1	1	0	0	0	0	0	0	0	2	2	1	1	NA	42.5	46	9.5	1.75	0.25	3	3	1	3	1	3	2	0	0	3	2	1	0	0	0	-	0	0
1	14	2	A30	A29	2020-05-20	SF	1	1999-05-18	21.0056	4	634	3	1	1	1	1	2	0	0	0	9	2	2	1	NA	50	26.25	23.25	0.5	0	2	3	2	1	1	1	0	1	0	3	0	0	1	1	0	ic spores	1	1
1	15	1	A31	A32	2020-05-22	SF x KWPN	2	2005-03-08	15.2056	1	623	0	0	0	0	0	0	0	0	0	0	3	1	1	1	61.25	30.25	5.5	2.5	0	2	2	2	1	2	0	0	0	0	2	1	0	2	1	0	Asp.-like hyphae + spore + ic spore	0	0
1	15	2	A32	A31	2020-05-22	Paint	2	2012-05-09	8.03611	4	537	1	3	1	0	0	2	0	0	0	7	4	1	1	1	29	53	16.25	2	0	3	3	2	1	0	3	0	0	0	3	0	0	1	0	0	Asp.-like hyphae	0	0
1	16	2	A33	A34	2020-05-26	Swiss WB	2	2014-05-25	6.00278	3	610	1	3	1	0	0	0	0	0	0	5	3	6	6	1	23.5	51	24.75	0.5	0.25	3	3	1	2	1	3	1	2	0	3	2	0	0	0	0	-	0	0
1	16	1	A34	A33	2020-05-26	Zangersheide	2	2005-06-17	14.9417	2	660	0	0	0	0	0	0	0	0	0	0	1	1	6	1	32	54	13.25	1.25	0	2	2	1	2	0	2	0	0	0	2	2	0	1	1	0	Asp.-like hyphae + ic spore	0	0
1	17	1	A35	A36	2020-05-28	Paint	2	2014-05-07	6.05833	1	527	0	0	0	0	0	0	0	0	0	0	2	1	2	NA	41.75	51.75	4.75	2.25	0	2	3	2	1	0	1	0	0	0	3	1	1	1	1	0	Asp.-like hyphae + ic spore	0	0
1	17	2	A36	A35	2020-05-28	PFS	2	1999-05-24	21.0111	2	472	1	0	0	0	1	0	0	0	0	2	2	1	2	NA	22	57.75	13	6.75	0.5	1	1	1	1	1	1	0	0	0	1	0	0	0	0	0	-	0	0
1	18	2	A37	A38	2020-05-29	PSAr	2	2001-03-23	19.1833	4	445	1	1	1	1	0	2	0	0	0	6	4	1	5	1	55.25	33.5	9.25	1.25	0.25	1	1	2	0	1	1	0	0	0	1	0	0	1	0	0	Asp.-like hyphae	0	0
1	18	1	A38	A37	2020-05-29	SF	2	2008-05-01	12.0778	1	567	0	1	0	0	0	0	0	0	0	1	2	1	1	1	22.75	48	26.75	2.25	0.25	2	2	3	0	0	2	0	0	0	1	1	1	1	0	0	Asp.-like hyphae	0	0
1	19	1	A39	A40	2020-06-05	Swiss WB	1	2010-04-29	10.1	2	554	0	1	0	0	0	0	0	0	0	1	3	2	1	2	27.5	48.5	10.75	2	11.25	3	3	3	1	0	2	0	0	0	2	1	1	0	0	0	-	0	0
1	19	2	A40	A39	2020-06-05	Swiss WB	2	2003-05-17	17.05	4	577	1	1	3	1	3	2	0	0	2	13	4	2	1	2	8.25	77.25	13.75	0.5	0.25	3	3	2	2	1	3	0	0	0	2	1	0	0	0	0	-	0	0
1	20	2	A41	A42	2020-06-05	Andalusien	2	2003-05-01	17.0944	4	538	1	0	1	0	0	0	0	0	0	2	3	2	2	2	37.25	57.75	7.5	1.25	0	3	3	2	2	0	3	0	0	0	3	0	0	0	0	0	-	0	0
1	20	1	A42	A41	2020-06-05	Swiss WB	1	2015-04-21	5.12222	2	525	0	1	0	0	0	0	0	0	0	1	0	2	2	2	41.25	51.75	4.5	1.75	0.75	1	2	3	1	2	2	0	0	0	3	0	0	0	0	0	-	1	0
0	21	1	A43	A44	2020-06-09	Swiss WB	2	2002-05-27	18.0333	2	675	0	1	1	0	0	0	0	0	0	2	0	1	2	NA	55.25	39.75	3	2	0	0	1	3	0	0	0	0	0	0	0	0	NA	0	0	0	-	0	0
0	21	2	A44	A43	2020-06-09	KWPN	2	2014-04-14	6.15278	4	605	1	1	1	1	1	1	0	0	0	6	3	5	1	NA	58	23.25	16.75	1.75	0.25	3	3	3	1	2	3	0	0	0	3	3	NA	0	0	0	-	0	0
1	22	2	A45	A46	2020-06-11	Swiss WB	2	2005-08-05	14.85	3	631	2	1	1	1	1	0	0	0	0	6	2	1	1	NA	41.75	45.5	6.75	6.25	0	3	3	3	3	3	0	1	0	0	3	2	1	1	0	0	Asp.-like hyphae	0	0
1	22	1	A46	A45	2020-06-11	Swiss WB	1	2010-03-06	10.2639	1	582	0	1	0	0	0	0	0	0	0	1	1	1	1	NA	49.25	42	7	1.25	0.25	3	3	2	3	0	0	0	0	0	3	3	1	1	1	0	Asp.-like hyphae + ic hyphae	1	0
0	24	2	A49	A50	2020-06-15	Freiberger	1	2004-02-27	16.3	4	535	2	1	1	1	1	2	0	0	0	8	3	1	1	1	36.75	41.5	17	5.25	0.25	3	3	3	1	0	3	0	0	0	3	1	NA	1	0	0	Asp.-like hyphae	0	0
0	24	1	A50	A49	2020-06-15	Freiberger	2	2015-02-27	5.3	2	510	0	0	0	0	0	0	0	0	0	0	0	1	1	1	47.75	47	4.25	0.75	0.25	0	0	3	0	0	0	0	0	0	0	0	NA	0	0	0	-	0	0
1	25	1	A51	A52; A82	2020-06-17	Swiss WB	2	2005-04-22	15.1528	1	493	0	1	0	0	0	0	0	0	0	1	2	1	6	1	57.5	35.25	6.5	0.75	0	3	3	3	2	3	0	0	0	0	2	1	1	1	0	1	Asp.-like hyphae	0	0
1	25	2	A52	A51	2020-06-17	Hanovarian	2	2004-05-01	16.1278	4	550	0	3	1	1	0	0	0	0	1	6	5	4	6	1	40.5	33.5	25	1	0	3	3	2	2	2	3	0	0	0	2	0	0	0	0	0	-	0	0
1	26	2	A53	A54	2020-06-18	PSAr	1	2013-01-01	7.46389	4	382	0	3	1	1	0	0	0	0	0	5	2	1	4	2	33	50	15	0.25	1.75	3	3	2	1	2	3	0	0	0	3	1	0	1	0	0	Asp.-like hyphae	0	0
1	26	1	A54	A53	2020-06-18	Pony crossbreed	2	2007-05-01	13.1306	1	310	0	0	1	1	0	0	0	0	0	2	1	1	4	2	28	67	4.75	0.25	0	1	1	3	0	2	0	0	0	0	1	1	1	1	0	0	Asp.-like hyphae	0	0
1	27	1	A55	A56	2020-06-24	Swiss WB	1	2002-04-24	18.1667	1	626	1	0	0	0	0	0	0	0	0	1	2	1	1	2	30.25	39.5	26	4.25	0	2	2	3	1	0	2	0	0	0	3	2	1	1	1	0	Asp.-like hyphae + ic spore	0	0
1	27	2	A56	A55	2020-06-24	Swiss WB	1	2001-01-01	19.4806	4	548	1	0	1	0	0	2	0	0	0	4	4	1	1	2	60.75	6.75	29.5	3	0.25	3	3	3	2	0	3	0	0	0	3	3	1	0	0	0	-	0	0
1	28	2	A57	A58	2020-06-26	Icelandic	1	2002-05-19	18.1028	4	416	2	1	1	0	3	2	0	0	0	9	4	1	2	NA	27	65.25	7.25	0.5	0	3	3	2	2	3	3	1	0	0	2	0	0	0	0	0	-	0	0
1	28	1	A58	A57	2020-06-26	Icelandic	1	1998-01-01	22.4861	1	424	2	1	1	0	0	0	0	0	0	4	2	1	2	NA	52.25	44.75	2	0.5	0.5	2	2	2	1	0	0	0	0	0	3	0	0	0	0	0	-	0	0
1	29	1	A59	A60	2020-06-30	Zangersheide	1	2014-05-05	6.15278	3	543	0	0	0	0	0	0	0	0	0	0	1	6	3	NA	43	51.75	4.75	0.5	0	3	3	2	0	3	0	0	0	0	3	0	0	0	0	0	-	0	0
1	29	2	A60	A59	2020-06-30	KWPN	2	2013-01-01	7.49722	4	505	0	1	0	1	0	0	0	0	0	2	0	6	3	NA	37.75	54.5	2	5.75	0	2	2	2	0	2	0	0	0	0	2	0	0	0	0	0	-	0	0
1	30	2	A61	A62	2020-07-01	Swiss WB	2	2004-05-16	16.125	3	560	1	1	0	1	0	0	2	0	0	5	1	1	1	NA	57.75	34.25	5.75	2.25	0	3	3	2	2	3	1	0	0	0	3	2	1	2	1	0	Asp.-like hyphae + spores + ic hyphae	0	0
1	30	1	A62	A61	2020-07-01	Swiss WB	1	2010-04-21	10.1944	2	603	1	1	0	1	0	0	2	0	0	5	3	1	1	NA	34.75	53.25	9.25	2.75	0.25	2	2	2	0	2	1	0	0	0	1	0	0	0	0	0	-	0	0
1	31	1	A65	A66	2020-07-06	Holstein	2	2012-01-01	8.51389	1	525	1	1	1	1	0	0	0	0	0	4	2	1	1	NA	39.75	49.75	10.5	1.5	0	3	3	2	1	0	3	0	0	0	3	2	1	1	0	0	Asp.-like hyphae	0	0
1	31	2	A66	A65	2020-07-06	Mecklenburger	1	2008-01-01	12.5139	4	NA	0	0	1	1	0	0	0	0	0	2	0	5	6	NA	49	47.5	3	3.25	0	3	3	3	0	3	2	0	0	0	3	0	0	1	0	0	Asp.-like hyphae	0	0
1	32	2	A67	A69	2020-07-07	Swiss WB	2	2011-05-01	9.18333	4	582	2	2	0	1	1	0	0	0	0	6	2	1	1	2	41.25	48.5	8.25	2.5	0	2	3	3	0	3	0	0	0	0	1	0	0	0	0	0	-	0	0
1	32	2	A68	A69	2020-07-07	Swiss WB	2	2012-04-04	8.25833	4	525	1	1	1	1	1	0	2	0	0	7	3	1	1	2	26.75	58.25	12.75	2.25	0.25	3	3	2	1	0	3	0	0	0	3	1	1	0	0	0	-	0	0
1	32	1	A69	A67, A68	2020-07-07	Polish WB	2	1992-01-01	28.5167	1	531	0	0	1	0	0	0	0	0	0	1	2	1	1	2	49.5	36.5	11.25	3	0	3	3	3	2	0	2	0	0	0	3	2	0	1	0	0	Asp.-like hyphae + Alt.-like hyphae	0	0
1	33	1	A70	A83, A84	2020-07-07	Swiss WB	2	1996-04-01	24.2667	2	643	1	1	1	0	0	0	0	0	0	3	0	1	5	NA	47.25	46	6	1	0	1	1	3	0	1	0	0	0	0	1	0	0	0	0	0	-	0	0
1	34	1	A71	A72	2020-07-08	Freiberger	1	2005-06-01	15.1028	1	662	1	0	0	0	0	0	0	0	0	1	2	1	2	NA	33	46.5	20.25	0.5	0	2	2	3	1	0	2	0	0	0	2	1	0	0	0	0	-	0	0
1	34	2	A72	A71	2020-07-08	PSAr	2	2008-03-26	12.2833	4	507	1	0	0	1	0	0	0	0	0	2	2	1	2	NA	41.75	53	3	2	0.25	1	1	2	0	2	0	0	0	0	1	0	0	0	0	0	-	0	0
1	35	2	A74	A75	2020-07-08	Czech WB	2	2006-03-14	14.3167	4	662	0	0	0	0	0	0	0	0	0	0	4	1	1	1	30.5	61	7.25	1	0	2	2	1	2	0	3	0	0	0	3	2	0	0	0	0	-	0	0
1	35	1	A75	A74	2020-07-08	Freiberger	2	2013-01-01	7.51944	1	670	0	0	0	0	0	0	0	0	0	0	0	1	1	1	37.25	56.25	6	0.5	0	1	1	3	0	1	0	0	0	0	1	0	0	1	0	0	Asp.-like hyphae	0	0
1	36	1	A76	A77	2020-07-09	Freiberger	2	2006-04-13	14.2389	1	667	1	0	0	0	0	0	0	0	0	1	2	1	1	1	23.75	60.75	15	0.5	0	3	3	2	1	0	2	0	0	0	3	0	0	2	2	0	ic spore + ic Asp.-like hyphae + spore + Alt.-like hyphae	0	0
1	36	2	A77	A76	2020-07-09	Pony italiano	2	2004-09-07	15.8389	4	262	2	0	3	1	3	2	0	0	3	14	5	2	1	1	2.25	4	73.75	0	0	3	3	2	1	3	3	0	0	0	2	0	0	2	0	0	Asp.-like hyphae + spore + Alt.-like hyphae	0	0
1	37	2	A78	A79	2020-07-14	KWPN	2	2003-04-14	17.25	4	428	0	3	1	1	0	0	0	0	0	5	2	1	1	NA	30	52.25	16.5	1	0	3	2	1	0	3	3	0	0	0	2	1	0	0	0	0	-	0	0
1	37	1	A79	A78	2020-07-14	SF	1	2010-06-10	10.0944	1	568	0	1	0	0	0	0	0	0	0	1	1	1	3	NA	24.75	53.25	20	1.25	0.75	3	3	1	0	0	3	0	0	0	3	2	1	1	0	0	Asp.-like hyphae	0	0
1	38	1	A80	A81	2020-07-14	PRE	2	2012-01-08	8.51667	1	NA	2	0	1	1	0	0	0	0	0	4	1	6	5	NA	44.75	46	6.25	2.5	0.5	3	3	3	0	0	1	1	0	0	3	1	0	1	0	1	Asp.-like hyphae + Alt.-like hyphae + spore	0	0
1	38	2	A81	A80	2020-07-14	PRE	3	2014-04-01	6.28611	4	NA	4	1	1	1	0	0	0	0	0	7	1	6	5	NA	33	50	16.5	0.25	0.25	2	2	3	1	2	3	0	0	0	1	0	0	1	0	0	Asp.-like hyphae	0	0
1	25	2	A82	A51	2020-07-16	Haflinger	2	2013-07-29	6.96389	4	510	2	1	0	1	0	0	0	0	0	4	0	1	1	1	45.25	49.5	5	0.25	0	1	1	3	0	0	2	0	0	0	2	0	0	0	0	0	-	0	0
1	33	2	A83	A70	2020-07-16	Haflinger	1	1999-04-01	21.2917	4	NA	4	1	1	1	0	0	0	0	0	7	3	1	5	1	28.5	63	65	1.75	0.25	3	3	3	0	1	2	0	0	0	3	0	0	1	0	0	Asp.-like hyphae + Alt.-like hyphae	0	0
1	33	2	A84	A70	2020-07-16	Welsh Pony	2	2007-07-07	13.025	3	289	1	1	0	1	0	0	0	0	0	3	2	1	5	1	51.25	42.75	3.25	2.75	0	2	2	3	1	1	0	0	0	0	3	1	1	1	0	0	Asp.-like hyphae	0	0
1	39	2	A85	A86	2020-07-24	Drumhorse	1	2011-05-30	9.15	4	690	1	0	1	1	0	0	0	0	0	3	1	1	1	1	65	24.5	2.75	7.25	0.75	1	1	3	0	1	0	0	0	0	2	1	0	1	0	0	Asp.-like hyphae	0	0
1	39	1	A86	A85	2020-07-24		2	2011-04-26	9.24444	2	624	1	1	0	0	0	0	0	0	0	2	0	1	1	1	31.75	57.5	8.25	1.75	0.75	2	2	3	0	2	1	0	0	0	2	0	0	0	0	0	-	0	0
1	40	1	A87	A88	2020-07-24	Swiss WB	1	2011-03-30	9.31667	1	578	0	0	0	0	0	0	0	0	0	0	0	1	5	NA	53	44.5	1.5	1	0	2	2	3	2	2	0	0	0	0	2	0	0	2	2	0	Asp.-like hyphae + spore + ic spore	0	0
1	40	2	A88	A87	2020-07-24	SF	1	1996-03-15	24.3583	4	556	1	1	1	1	0	0	0	0	0	4	3	1	5	NA	29.25	38.5	4	5.5	22.75	2	2	2	3	0	3	2	0	0	2	0	0	0	0	0	-	0	0

## Sheet: Key
fungi_study			HOARSI	Horse Owner Assessed Respiratory Index		bronch_tones	bronchial tones (lung auscultation)		bedding_type	bedding type		tw_cursch	TW Curshmann’s spirals		tw_mac	TW macrophages
0	excluded due to poor TW slide quality		1	Healthy: no episodes of coughing or nasal discharge		0	normal		1	straw		0	none		0	none
1	included in the study		2	Mild: mucous nasal discharge, occasional coughing, or both		1	audible dorsal and ventral		2	sawdust		1	rare		1	rare
			3	Moderate: abnormal breathing, regular or frequent coughing, or both					3	shavings		2	moderate		2	moderate
barn	location of the horse		4	Severe: abnormal breathing, regular or frequent coughing accompanied by poor performance, or both.		crackles	lung auscultation		4	hemp		3	high		3	high
						0	none		5	forest floor
control_case			weight	in kilogramms		2	present		6	straw pellets		tw_epithel	TW epithelial cells		tw_MGC3	TW multinuclear giant cells (≥ 3 nuclei)
1	control								7	rubber mat		0	none		0	none
2	case (asthmatic)		resp_fr	respiratory rate in breathes per minute		wheezes	lung auscultation		8	other		1	rare		1	rare
			0	< 16		0	none					2	moderate		2	moderate
study_ID	unique identifier		1	16 - 20		2	present		haynet	hay net in transport		3	high		3	high
			2	21 - 25					1	yes
pair_ID	horse(s) from the same barn but from the other experimental group (control or case)		3	26 - 30		cough	tracheal palpation		2	no		tw_neutro	TW neutrophils		tw_MGC10	TW multinuclear giant cells (≥ 10 nuclei)
			4	> 30		0	none		3	unknown		0	none		0	none
exam_date	date of clinical examination and sample collection					1	inducible					1	rare		1	rare
			n_disch	nasal discharge		2	intermittent		BAL_lym	BAL lymphocytes %		2	moderate		2	moderate
breed			0	none		3	paroxysmal					3	high		3	high
AQH	American Quarter Horse		1	serous					BAL_neu	BAL neutrophils %
PFS	Poney Français de Selle		3	mucopurulent		clin_score	total clinical score /23					tw_eos	TW eosinophils		tw_fungi	TW fungi
PRE	Pura Raza Española								BAL_mast	BAL mast cells %		0	none		0	none
PSAr	Arabian		abdo_lift	abdominal lift		trach_muc	tracheal mucus score					1	rare		1	rare
SF	Selle Français		0	none		0	none visible		BAL_eos	BAL eosinophils %		2	moderate		2	moderate
TF	Trotteur Français		1	mild		1	single to multiple small blobs					3	high		3	high
WB	Warmblood		3	pronounced		2	larger but nonconfluent blobs		tw_cell	tracheal wash (TW) slide cellularity
						3	confluent or stream-forming		1	rare		tw_lymph	TW lymphocytes		tw_icfungi	TW intracellular fungi
sex			n_flare	nasal flare		4	pool-forming		2	moderate		0	none		0	absent
1	mare		0	absent		5	profuse amounts		3	high		1	rare		1	present
2	gelding		1	present								2	moderate
3	stallion					feeding_type	feeding type		tw_deb	debris on the TW slide		3	high		tw_br_sp	TW branching or sporulating hyphae
			trach_sound	tracheal sounds (tracheal auscultation)		1	dry hay		0	none					0	not branching nor sporulating
DOB	date of birth		0	normal		2	wet hay		1	rare		tw_mast	TW mast cells		1	branching or sporulating
			1	increased intensity		3	haycubes		2	moderate		0	none
age	age in years at the time of exam		2	mucous (rattles)		4	steamed hay		3	high		1	rare		tw_fungi_desc	TW fungi aspect
						5	haylage					2	moderate
						6	straw					3	high		tw_bact	TW bacteria
															0	absent
															1	present
															tw_icbact
															0	absent
															1	present
